# Supplementary material for: Gut Microbiota Differentially Mediated by Qingmao Tea and Qingzhuan Tea Alleviated High-Fat-Induced Obesity and Associated Metabolic Disorders: The Impact of Microbial Fermentation
Source: Foods. 2022 Oct 14;11(20):3210. doi: 10.3390/foods11203210 (PMC9601715; doi:10.3390/foods11203210)
Supplement: Supplementary file 1 [file foods-11-03210-s001.zip]

Archive with 1 entries (1 files):
- foods-1928758-supplementary.pdf
